# Supplementary material for: C-Terminal Analogues of Camostat Retain TMPRSS2 Protease Inhibition: New Synthetic Directions for Antiviral Repurposing of Guanidinium-Based Drugs in Respiratory Infections
Source: Int J Mol Sci. 2025 Jul 15;26(14):6761. doi: 10.3390/ijms26146761 (PMC12295440; doi:10.3390/ijms26146761)
Supplement: Supplementary file 1 [file ijms-26-06761-s001.zip]

Archive with 1 entries (1 files):
- ijms-3758988-supplementary.pdf
